# Supplementary material for: The Association of Multiple Gene Variants with Ageing Skeletal Muscle Phenotypes in Elderly Women
Source: Genes (Basel). 2020 Dec 5;11(12):1459. doi: 10.3390/genes11121459 (PMC7762041; doi:10.3390/genes11121459)
Supplement: Supplementary file 1 [file genes-11-01459-s001.zip]

Archive with 5 entries (3 files):
- genes-1000023-supply/
- genes-1000023-supply/supplementary tables/
- genes-1000023-supply/supplementary tables/Table S1.SNPs-selection.docx
- genes-1000023-supply/supplementary tables/Table S2. Identification of genotypes.docx
- genes-1000023-supply/supplementary tables/Table S3. Genotype frequency and Hardy Weinberg test.docx
